# Supplementary material for: Molecular Epidemiology and Evolution of Coxsackievirus A14
Source: Viruses. 2023 Nov 26;15(12):2323. doi: 10.3390/v15122323 (PMC10748285; doi:10.3390/v15122323)
Supplement: Supplementary file 1 [file viruses-15-02323-s001.zip]

Archive with 2 entries (2 files):
- Supplementary Data-1.pdf
- Supplementary Data-2.pdf
